# Supplementary material for: Re-Entry Evaluation of Chinese Blood Donors with Unconfirmed Hepatitis B Screening Results
Source: Viruses. 2022 Nov 17;14(11):2545. doi: 10.3390/v14112545 (PMC9698129; doi:10.3390/v14112545)
Supplement: Supplementary file 1 [file viruses-14-02545-s001.zip]

Archive with 1 entries (1 files):
- viruses-1992792-supplementary.pdf
